# Supplementary material for: Serum and tissue expression of neuropilin 1 in precancerous and malignant vocal fold lesions
Source: PLoS One. 2020 Oct 1;15(10):e0239550. doi: 10.1371/journal.pone.0239550 (PMC7529309; doi:10.1371/journal.pone.0239550)
Supplement: S1 File — (XLSX) [file pone.0239550.s001.xlsx]

## Sheet: Database
Sex	Age	Smoker	Status of the lesion	NRP histopathology	sNRP ELISA
1	39	1	1	1.7	26.049
1	60	1	1	1.8	0.967
2	67	1	3	1.9	30.23
1	60	0	1	2	18.224
1	50	1	1	1.9	1.166
2	62	1	2	1.1	4.703
1	71	1	3	1.35	29.633
2	69	1	2	1.3	3.631
2	61	1	4	1.5	0.568
1	49	0	1	1.3	1.947
1	58	1	1	1.3	18.041
2	32	1	1	1.4	29.924
1	73	1	3	1.3	31.011
1	73	0	3	1.9	37.705
2	71	1	2	1.9	5.576
1	73	0	4	2	1.441
2	71	1	2	1.6	0.829
2	64	0	3	1.4	10.386
2	59	1	4	1.1	0.553
2	59	1	1	1.9	0.477
2	71	1	1	2	0.584
2	64	1	1	1.2	1.411
1	57	1	1	1	1.043
2	69	0	2	1.8	8.73
2	87	1	4	1.15	7.812
2	59	1	1	1.9	0.801
1	55	1	1	1.1	6.954
2	85	1	3	2.5	3.708
1	65	1	1	1.4	0.572
2	87	1	1	1.3	0.523
1	60	1	2	1.9	30.551
2	88	1	4	1.1	1.028
2	62	0	4	2	0.159
1	60	1	1	1.8	1.594
2	60	1	1	1	0.431
2	59	1	1	2	1.242
2	62	0	1	1	23.477
2	88	1	3	1.7	1.732
2	62	1	4	1	0.814
2	55	1	1	1.05	1.227
2	68	1	3	1.8	0.431
2	64	0	2	1.2	0.15
2	64	1	2	2
1	59	1	1	1	0.15
2	61	1	3	1.1	0.15
2	69	1	3	1.9	0.676
2	58	1	4	2.2	0.186
2	67	1	1	1.05	1.732
2	23	1	4	1.2	8.302

## Sheet: Legend
Column
Sex	1 - Female
	2 - Male
Age	The patient's age (in years) at the time of hospitalization during which the lesion was resected.
Smoker	0 - non-smoker
	1 - smoker
Status of the lesion	1 - non-dysplastic
	2 - low grade dysplasia
	3 - high grade dysplasia
	4 - invasive cancer
NRP histopathology	The result of histopathological examination. Description in manuscript.
sNRP ELISA	The result of ELISA test. Description in manuscript.
